# Supplementary material for: MRI-Based Radiomics Differentiates Skull Base Chordoma and Chondrosarcoma: A Preliminary Study
Source: Cancers (Basel). 2022 Jul 3;14(13):3264. doi: 10.3390/cancers14133264 (PMC9265125; doi:10.3390/cancers14133264)
Supplement: Supplementary file 1 [file cancers-14-03264-s001.zip]

Archive with 1 entries (1 files):
- cancers-1740647-supplementary.pdf
